# Supplementary material for: The Ability of Chlorophyll to Trap Carcinogen Aflatoxin B1: A Theoretical Approach
Source: Int J Mol Sci. 2022 May 28;23(11):6068. doi: 10.3390/ijms23116068 (PMC9181093; doi:10.3390/ijms23116068)
Supplement: Supplementary file 1 [file ijms-23-06068-s001.zip]

Archive with 1 entries (1 files):
- ijms-1707298-supplementary.pdf
